# Supplementary material for: HotSPOT: A Computational Tool to Design Targeted Sequencing Panels to Assess Early Photocarcinogenesis
Source: Cancers (Basel). 2023 Mar 5;15(5):1612. doi: 10.3390/cancers15051612 (PMC10001346; doi:10.3390/cancers15051612)
Supplement: Supplementary file 1 [file cancers-15-01612-s001.zip]

Archive with 1 entries (1 files):
- cancers-2210466-supplementary.pdf
